# Supplementary material for: Estimating the Global Prevalence of Inadequate Zinc Intake from National Food Balance Sheets: Effects of Methodological Assumptions
Source: PLoS One. 2012 Nov 29;7(11):e50565. doi: 10.1371/journal.pone.0050565 (PMC3510064; doi:10.1371/journal.pone.0050565)
Supplement: Table S2 — Regional extraction and processing assumptions for cereals, starchy roots and legumes, and the effects of extraction and processing on the zinc and phytate contents of the standardized food commodities. (XLS) [file pone.0050565.s002.xls]

## Sheet: Extraction-Processing Regions
WHEAT
Continent	Region	Country Exceptions	Proportion Extracted*	Composite_ Proportion Zn remaining after extraction	Composite_ Proportion Phytate remaining after extraction	IML_Proportion Zn remaining after extraction	IML_ Proportion Phytate remaining after extraction	NDSR_ Proportion Zn remaining after extraction	NDSR_ Proportion Phytate remaining after extraction	Proportion Fermented	Proportion Phytate remaining after fermentation
Africa	Northern, Western, Eastern, Southern, Central		0.9	0.251479	0.339005	0.22	0.31	0.22	0.1	0.585	0.15
Africa	Northern	Egypt	1	0.62	0.72	0.62	0.72	0.62	0.72	0.585	0.15
Oceania	Micronesia, Melanesia, Polynesia, Australia/NZ		0.99	0.251479	0.339005	0.22	0.31	0.22	0.1	0.585	0.15
Americas	Northern, Central, Southern, Carribean		0.99	0.251479	0.339005	0.22	0.31	0.22	0.1	0.585	0.15
Asia	Eastern Asia		0.99	0.251479	0.339005	0.22	0.31	0.22	0.1	0.25	0.15
Asia	Southern Asia		0.1	0.251479	0.339005	0.22	0.31	0.22	0.1	0.585	0.15
Asia	Southern Asia	Sri Lanka	0.99	0.251479	0.339005	0.22	0.31	0.22	0.1	0.585	0.15
Asia	South-Eastern Asia		0.99	0.251479	0.339005	0.22	0.31	0.22	0.1	0.25	0.15
Asia	Central Asia		0.99	0.251479	0.339005	0.22	0.31	0.22	0.1	0.585	0.15
Asia	Western Asia		0.1	0.251479	0.339005	0.22	0.31	0.22	0.1	0.585	0.15
Asia	Western Asia	Israel	0.99	0.25	0.34	0.22	0.31	0.22	0.1	0.59	0.15
Asia	Western Asia	Cyprus	0.99	0.25	0.34	0.22	0.31	0.22	0.1	0.59	0.15
Europe	Northern, Western, Eastern, Southern		0.99	0.251479	0.339005	0.22	0.31	0.22	0.1	0.585	0.15
*Proportion of wheat refined to 75% extraction flour; all other wheat assumed to be available as unrefined, unfermented whole wheat
MAIZE
Continent	Region	Country	Proportion Extracted	Proportion Zn remaining after extraction	Proportion Phytate remaining after extraction	Proportion Fermented	Proportion Phytate remaining after fermentation
Africa	Western Africa		0	0.4	0.25	0	0.4
Africa	Western Africa	Benin	0	0.4	0.25	0.9	0.4
Africa	Western Africa	Ghana	0	0.4	0.25	0.9	0.4
Africa	Western Africa	Nigeria	0	0.4	0.25	0.9	0.4
Africa	Western Africa	Togo	0	0.4	0.25	0.9	0.4
Africa	Eastern Africa		0.35	0.4	0.25	0	0.4
Africa	Eastern Africa	Ethiopia	0	0.4	0.25	0.9	0.4
Africa	Eastern Africa	Eritrea	0	0.4	0.25	0.9	0.4
Africa	Eastern Africa	Madagascar	0.9	0.4	0.25	0	0.4
Africa	Northern Africa		0.9	0.4	0.25	0	0.4
Africa	Northern Africa	Sudan	0	0.4	0.25	0.9	0.4
Africa	Central Africa		0.35	0.4	0.25	0	0.4
Africa	Southern Africa		0.35	0.4	0.25	0	0.4
Oceania	Micronesia, Melanesia, Polynesia, Australia/NZ		0.9	0.4	0.25	0	0.4
Americas	Southern America		0.9	0.4	0.25	0	0.4
Americas	Central America*		0	0.4	0.25	1	0.85
Americas	Northern America		0.9	0.4	0.25	0	0.4
Americas	Caribbean		0.9	0.4	0.25	0	0.4
Asia	Eastern Asia		0.9	0.4	0.25	0	0.4
Asia	Southern Asia		0	0.4	0.25	0	0.4
Asia	South-Eastern Asia		0.9	0.4	0.25	0	0.4
Asia	Central Asia		0.9	0.4	0.25	0	0.4
Asia	Western Asia		0	0.4	0.25	0	0.4
Asia	Western Asia	Israel	0.9	0.4	0.25	0	0.4
Asia	Western Asia	Cyprus	0.9	0.4	0.25	0	0.4
Europe	Northern, Western, Eastern, Southern		0.9	0.4	0.25	0	0.4
*In Central America, all maize was assumed to be processed as tortillas
MILLET and SORGHUM
Continent	Region	Country	Proportion Extracted	Proportion Zn remaining after extraction	Proportion Phytate remaining after extraction	Proportion Fermented	Proportion Phytate remaining after fermentation
Africa	Western Africa		0.9	0.5	0.7	0	0.4
Africa	Western Africa	Benin	0.9	0.5	0.7	0.9	0.4
Africa	Western Africa	Ghana	0.9	0.5	0.7	0.9	0.4
Africa	Western Africa	Nigeria	0.9	0.5	0.7	0.9	0.4
Africa	Western Africa	Togo	0.9	0.5	0.7	0.9	0.4
Africa	Eastern Africa		0.9	0.5	0.7	0	0.4
Africa	Eastern Africa	Ethiopia	0.9	0.5	0.7	0.9	0.4
Africa	Eastern Africa	Eritrea	0.9	0.5	0.7	0.9	0.4
Africa	Northern Africa		0.9	0.5	0.7	0	0.4
Africa	Northern Africa	Sudan	0.9	0.5	0.7	0.9	0.4
Africa	Central Africa		0.9	0.5	0.7	0	0.4
Africa	Southern Africa		0.9	0.5	0.7	0	0.4
Oceania	Micronesia, Melanesia, Polynesia, Australia/NZ		0.9	0.5	0.7	0	0.4
Americas	Southern America		0.9	0.5	0.7	0	0.4
Americas	Central America		0	0.5	0.7	1	0.85
Americas	Northern America		0.9	0.5	0.7	0	0.4
Americas	Caribbean		0.9	0.5	0.7	0	0.4
Asia	Eastern Asia		0.9	0.5	0.7	0	0.4
Asia	Southern Asia		0.1	0.5	0.7	0	0.4
Asia	South-Eastern Asia		0.9	0.5	0.7	0	0.4
Asia	Central Asia		0.9	0.5	0.7	0	0.4
Asia	Western Asia		0.1	0.5	0.7	0	0.4
Asia	Western Asia	Israel	0.9	0.5	0.7	0	0.4
Asia	Western Asia	Cyprus	0.9	0.5	0.7	0	0.4
Europe	Northern, Western, Eastern, Southern		0.9	0.5	0.7	0	0.4
CEREALS, OTHER (TEFF)
Continent	Region	Country	Proportion Extracted	Proportion Zn remaining after extraction	Proportion Phytate remaining after extraction	Proportion Fermented	Proportion Phytate remaining after fermentation
Africa	Eastern	Ethiopia	0	1	1	1	0.4
Africa	Eastern	Eritrea	0	1	1	1	0.4
CASSAVA AND ROOTS, OTHER
Continent	Region	Country	Proportion Extracted	Proportion Zn remaining after extraction	Proportion Phytate remaining after extraction	Proportion Fermented	Proportion Phytate remaining after fermentation
Africa	Western Africa		0	1	1	0.5	0.12
Africa	Eastern Africa		0	1	1	0.5	0.12
Africa	Northern Africa		0	1	1	0	0.12
Africa	Central Africa		0	1	1	0.5	0.12
Africa	Southern Africa		0	1	1	0.5	0.12
Oceania	Australia and New Zealand		0	1	1	0.5	0.12
Oceania	Melanesia		0	1	1	0.5	0.12
Oceania	Micronesia		0	1	1	0.5	0.12
Oceania	Polynesia		0	1	1	0.5	0.12
Americas	Northern, Central, Southern, Caribbean		0	1	1	0	0.12
Asia	Eastern, Southern, South-Eastern, Central, Western		0	1	1	0	0.12
Europe	Northern, Western, Eastern, Southern		0	1	1	0	0.12
BEANS
Continent	Region	Country	Proportion Cooked	Composite_ Proportion Phytate remaining after cooking	IML_ Proportion Phytate remaining after cooking	NDSR_ Proportion Phytate remaining after cooking
Global	Global		1	0.85	0.85	1
